# Supplementary material for: Passivated Porous Silicon Membranes and Their Application to Optical Biosensing
Source: Micromachines (Basel). 2021 Dec 22;13(1):10. doi: 10.3390/mi13010010 (PMC8779296; doi:10.3390/mi13010010)
Supplement: Supplementary file 1 [file micromachines-13-00010-s001.zip]

Archive with 1 entries (1 files):
- micromachines-1507867-supplementary.pdf
